# Supplementary material for: Maternal Vitamin D and Inulin Supplementation in Oxidized Oil Diet Improves Growth Performance and Hepatic Innate Immunity in Offspring Mice
Source: Antioxidants (Basel). 2023 Jun 28;12(7):1355. doi: 10.3390/antiox12071355 (PMC10376903; doi:10.3390/antiox12071355)
Supplement: Supplementary file 1 [file antioxidants-12-01355-s001.zip]

Archive with 1 entries (1 files):
- antioxidants-2457198-supplementary.pdf
